# Supplementary material for: Mutations overlying the miR172 target site of TOE-type genes are prime candidate variants for the double-flower trait in mei
Source: Sci Rep. 2024 Mar 27;14:7300. doi: 10.1038/s41598-024-57589-8 (PMC10973477; doi:10.1038/s41598-024-57589-8)
Supplement: Supplementary file 2 — Supplementary Tables. [file 41598_2024_57589_MOESM2_ESM.xlsx]

## Sheet: Suppl Table 1
Mutations overlying the miR172 target site of TOE-type genes are prime candidate variants for the double-flower trait in mei
Stefano Gattolin, Elisa Calastri, Maria Rosaria Tassone, Marco Cirilli
Supplementary Table 1. Blast-based genotyping of the pmTOEDEL, pmPETSNP1 and pmPETSNP2 alleles
Sample ID	Library Name	Cultivar	Run	BioSample	Cultivar_group	pmTOEDEL	pmPETSNP	Location	Notes [ref]
169	WHAIPI000955-33	Sanlun Yudie	SRR5046633	SAMN06008560	Albo-plena	WT/DEL	WT/WT	Chengdu, Sichuan	DF [3]
172	wHAIPI000997-57	Qingzhi Yudie	SRR5052877	SAMN06008563	Albo-plena	WT/DEL	WT/WT	Chengdu, Sichuan
173	wHAIPI001008-58	Subai Taige	SRR5052879	SAMN06008564	Albo-plena	DEL/DEL	WT/WT	Chengdu, Sichuan	DF [20]
174	wHAIPI000994-59	Yingsu	SRR5052876	SAMN06008565	Albo-plena	WT/DEL	WT/WT	Japan
175	WHAIPI000956-34	Rui Shanbai	SRR5046634	SAMN06008566	Albo-plena	WT/DEL	WT/WT	Japan
275	wHAIPI001029-96	Duozi Yudie	SRR5052909	SAMN06008646	Albo-plena	WT/DEL	WT/SNP1	Wuhan, Hubei
305	WHAIPI000988-87	Yushan Yudie	SRR5046684	SAMN06008669	Albo-plena	DEL/DEL	WT/WT	Wuhan, Hubei
315	wHAIPI001037-104	Bianrui yudie	SRR5052849	SAMN06008677	Albo-plena	WT/DEL	WT/WT	Wuhan, Hubei
171	wHAIPI001561-105	Zi Dibai	SRR5052921	SAMN06008562	Albo-plena	WT/DEL	WT/WT	Chengdu, Sichuan
360	WHAIPI000927-89	Xiao Yudie	SRR5046724	SAMN06008713	Albo-plena	WT/DEL	WT/WT	Wuhan, Hubei
396	WHAIPI001087-50	Xiang Ruibai	SRR5046737	SAMN06008727	Albo-plena	WT/DEL	WT/SNP2	Beijing
170	wHAIPI001022-56	Huizhou Tanxiang	SRR5052880	SAMN06008561	Albo-plena	WT/DEL	WT/WT	Shexian, Anhui
159	wHAIPI000988-53	Fue Yudie	SRR5052868	SAMN06008550	Albo-plena	WT/WT	WT/SNP1	Nanjing, Jiangsu
27	wHAIPI000884-75	Dan Fenghou	SRR5052995	SAMN06008424	Apricot Mei	WT/WT	WT/SNP2	Wuhan, Hubei
82	wHAIPI000888-102	Fenhong Zhusha	SRR5052979	SAMN06008475	Cinnabar Purple	WT/DEL	WT/WT	Wuhan, Hubei	DF [20]
90	wHAIPI000941-13	Wu Yuyu	SRR5052830	SAMN06008483	Cinnabar Purple	WT/DEL	WT/WT	Japan
271	wHAIPI001027-94	Caowang Huangxiang	SRR5052907	SAMN06008643	Flavescens	WT/DEL	WT/WT	Jiangdu, Jiangsu	DF [3]
165	wHAIPI000981-55	Xiao Lve	SRR5052866	SAMN06008556	Green Calyx	WT/DEL	WT/WT	Wuhan, Hubei	DF [3]
248	wHAIPI001571-142	Jinqian Lve	SRR5052941	SAMN06008627	Green Calyx	WT/WT	SNP1/SNP1	Chongqing	DF [20]
260	WHAIPI001057-13	Hei Meiren	SRR5046664	SAMN06008635	Meiren	WT/WT	WT/SNP2	Beijing
285	wHAIPI002087-16	Mei Renmei	SRR5052922	SAMN06008653	Meiren	WT/WT	WT/SNP2	France
286	wHAIPI001572-169	Xiao Meiren	SRR5052942	SAMN06008654	Meiren	WT/WT	WT/SNP2	Beijing	DF [3]
288	wHAIPI001031-98	Qiao Meiren	SRR5052911	SAMN06008656	Meiren	WT/WT	WT/SNP2	Beijing
22	wHAIPI000909-71	Jinhong Chuizhi	SRR5052959	SAMN06008419	Pendulous	WT/DEL	WT/WT	Wuhan, Hubei	DF [20]
25	wHAIPI000891-74	Canxue Chuizhi	SRR5052997	SAMN06008422	Pendulous	WT/DEL	WT/WT	Japan	DF [3]
32	WHAIPI000998-99	Jiaozhi	SRR5046591	SAMN06008428	Pink Double	WT/DEL	WT/WT	Chongqing
33	wHAIPI000906-76	Huanong Wanfen	SRR5053000	SAMN06008429	Pink Double	WT/DEL	WT/WT	Wuhan, Hubei
35	WHAIPI001158-100	Lijiang Hongmei	SRR5046592	SAMN06008430	Pink Double	WT/DEL	WT/WT	Lijiang, Yunnan
36	wHAIPI000898-77	Lianhu Gongfen	SRR5052999	SAMN06008431	Pink Double	WT/DEL	WT/WT	Wuhan, Hubei
37	wHAIPI000876-78	Huizhou Danfen	SRR5052994	SAMN06008432	Pink Double	WT/DEL	WT/WT	Anhui
38	wHAIPI002079-113	Yinhong Qiaodui	SRR5052932	SAMN06008433	Pink Double	DEL/DEL	WT/WT	Wuxi, Jiangsu
39	wHAIPI000870-79	Lian Hufen	SRR5052993	SAMN06008434	Pink Double	WT/DEL	WT/WT	Wuhan, Hubei
40	wHAIPI001554-98	Hongling Erhong	SRR5052914	SAMN06008435	Pink Double	DEL/DEL	WT/WT	Anhui
41	wHAIPI000892-80	Chaotang Gongfen	SRR5052998	SAMN06008436	Pink Double	WT/DEL	WT/WT	Wuhan, Hubei
42	wHAIPI000877-81	Zaofen Taige	SRR5052962	SAMN06008437	Pink Double	DEL/DEL	WT/WT	Wuhan, Hubei
43	wHAIPI000878-83	Dali Wanfen	SRR5052963	SAMN06008438	Pink Double	DEL/DEL	WT/WT	Dali, Yunnan
44	wHAIPI000874-84	Dayu Zhaoshui	SRR5052961	SAMN06008439	Pink Double	WT/DEL	WT/WT	Wuhan, Hubei
45	wHAIPI000867-85	Erhong Gongfen	SRR5052960	SAMN06008440	Pink Double	WT/DEL	WT/WT	Chongqing
46	wHAIPI000887-86	Linghong Taige	SRR5052965	SAMN06008441	Pink Double	DEL/DEL	WT/WT	Wuhan, Hubei
47	wHAIPI000879-87	Yanhong Zhaoshui	SRR5052964	SAMN06008442	Pink Double	WT/DEL	WT/WT	Wuhan, Hubei
48	wHAIPI000901-88	Dayun Zhaoshui	SRR5052967	SAMN06008443	Pink Double	WT/DEL	WT/WT	Wuhan, Hubei
49	wHAIPI000893-89	Hubei Hanhong	SRR5052966	SAMN06008444	Pink Double	WT/DEL	WT/WT	Wuhan, Hubei
50	wHAIPI000907-90	Fenyu	SRR5052992	SAMN06008445	Pink Double	WT/WT	WT/WT	Wuhan, Hubei
118	wHAIPI000958-31	Qiantao Gongfen	SRR5052851	SAMN06008511	Pink Double	WT/DEL	WT/WT	Wuhan, Hubei
51	wHAIPI000871-92	Ziyu	SRR5052985	SAMN06008446	Pink Double	WT/DEL	WT/WT	Wuhan, Hubei
52	WHAIPI000999-101	Nanjing Wanfen	SRR5046593	SAMN06008447	Pink Double	WT/DEL	WT/WT	Nanjing, Jiangsu
53	wHAIPI000882-93	Zhouban Gongfen	SRR5052988	SAMN06008448	Pink Double	WT/DEL	WT/WT	Wuhan, Hubei
54	wHAIPI000880-94	Kai Lianmei	SRR5052986	SAMN06008449	Pink Double	WT/DEL	WT/WT	Japan
55	wHAIPI002080-133	Laoshan Gongfen	SRR5052933	SAMN06008450	Pink Double	WT/DEL	WT/WT	Laoshan, Shandong
56	wHAIPI000883-95	Taige Gongfen	SRR5052989	SAMN06008451	Pink Double	DEL/DEL	WT/WT	Wuhan, Hubei	DF [20]
57	wHAIPI000881-96	Xuehai Gongfen	SRR5052987	SAMN06008452	Pink Double	WT/DEL	WT/WT	Wuhan, Hubei
60	wHAIPI000894-97	Xiaobai Gongfen	SRR5052990	SAMN06008455	Pink Double	WT/DEL	WT/WT	Wuhan, Hubei
61	wHAIPI000902-98	Chongban Dahong	SRR5052991	SAMN06008456	Pink Double	WT/DEL	WT/WT	Japan
62	wHAIPI000890-99	Xueyu	SRR5052996	SAMN06008457	Pink Double	WT/DEL	WT/WT	Wuhan, Hubei
63	WHAIPI000907-66	Nanhong Gongfen	SRR5046596	SAMN06008458	Pink Double	WT/DEL	WT/WT	Nanjing, Jiangsu
64	wHAIPI000868-100	Xiangxue Gongfen	SRR5052976	SAMN06008459	Pink Double	WT/DEL	WT/WT	Wuhan, Hubei	DF [20]
65	WHAIPI000903-74	Jian Jingmei	SRR5046597	SAMN06008460	Pink Double	WT/DEL	WT/WT	Nanjing, Jiangsu
66	wHAIPI000908-103	Shi Chujin	SRR5052983	SAMN06008461	Pink Double	WT/DEL	WT/WT	Japan
67	wHAIPI000904-104	Jiangnan Taige	SRR5052982	SAMN06008462	Pink Double	DEL/DEL	WT/WT	Wuhan, Hubei
68	wHAIPI000872-105	Danyun	SRR5052977	SAMN06008463	Pink Double	WT/DEL	WT/WT	Wuhan, Hubei
69	wHAIPI000875-106	Suanzhu Taige	SRR5052978	SAMN06008464	Pink Double	DEL/DEL	WT/WT	Chongqing
70	wHAIPI000889-108	Guifei Taige	SRR5052980	SAMN06008465	Pink Double	DEL/DEL	WT/WT	Guizhou
71	wHAIPI000899-109	Xiaoou Gongfen	SRR5052981	SAMN06008466	Pink Double	WT/DEL	WT/WT	Chongqing
79	WHAIPI001002-105	Taohong Taige	SRR5046598	SAMN06008472	Pink Double	WT/DEL	WT/WT	Chongqing
102	wHAIPI000948-20	Fenkou	SRR5052837	SAMN06008495	Pink Double	WT/DEL	WT/WT	Sichuan
103	WHAIPI001078-39	Wanhua Gongfen	SRR5046602	SAMN06008496	Pink Double	WT/DEL	WT/WT	Wuhan, Hubei
104	WHAIPI001079-40	Bachong Hanhong	SRR5046603	SAMN06008497	Pink Double	WT/DEL	WT/WT	Wuxi, Jiangsu
105	WHAIPI001080-41	Jiangsha Gongfen	SRR5046604	SAMN06008498	Pink Double	WT/DEL	WT/WT	Wuhan, Hubei
108	wHAIPI000951-23	Wanwan Gongfen	SRR5052840	SAMN06008501	Pink Double	DEL/DEL	WT/WT	Wuhan, Hubei
109	wHAIPI000952-24	Qianye Gongfen	SRR5052841	SAMN06008502	Pink Double	DEL/DEL	WT/WT	Wuhan, Hubei
110	wHAIPI000953-25	Fenpi Gongfen	SRR5052842	SAMN06008503	Pink Double	WT/DEL	WT/WT	Wuhan, Hubei
112	WHAIPI000961-41	Wanhua Nanjinghong	SRR5046606	SAMN06008505	Pink Double	WT/DEL	WT/WT	Nanjing, Jiangsu
114	wHAIPI000955-27	Zhu Zihong	SRR5052844	SAMN06008507	Pink Double	WT/DEL	WT/WT	Japan
115	wHAIPI000956-29	Fenyu Gongfen	SRR5052845	SAMN06008508	Pink Double	WT/DEL	WT/WT	Nanjing, Jiangsu
116	WHAIPI000962-42	Laoren Meidahong	SRR5046607	SAMN06008509	Pink Double	DEL/DEL	WT/WT	Sichuan
117	wHAIPI000957-30	Gongchun	SRR5052850	SAMN06008510	Pink Double	WT/DEL	WT/WT	Chengdu, Sichuan
119	wHAIPI000959-32	Renmian Tiaohua	SRR5052852	SAMN06008512	Pink Double	WT/DEL	WT/WT	Yunnan
121	wHAIPI000960-33	Fentai Gongfen	SRR5052853	SAMN06008514	Pink Double	DEL/DEL	WT/WT	Wuhan, Hubei
123	WHAIPI000963-43	Chongban Fenzhu	SRR5046609	SAMN06008515	Pink Double	WT/DEL	WT/WT	Wuhan, Hubei
124	WHAIPI000908-79	Danyun Gongfen	SRR5046610	SAMN06008516	Pink Double	WT/DEL	WT/WT	Chengdu, Sichuan
125	WHAIPI000964-44	Kouban Dahong	SRR5046611	SAMN06008517	Pink Double	WT/WT	WT/SNP1	Chongqing
127	WHAIPI000965-45	Ningxin	SRR5046612	SAMN06008519	Pink Double	DEL/DEL	WT/WT	Chongqing
128	WHAIPI000966-46	Fenxia	SRR5046613	SAMN06008520	Pink Double	WT/DEL	WT/WT	Wuhan, Hubei
129	wHAIPI000962-35	Fenbai Gongfen	SRR5052855	SAMN06008521	Pink Double	WT/DEL	WT/WT	Nanjing, Jiangsu
130	WHAIPI000967-47	Bianban Dahong	SRR5046614	SAMN06008522	Pink Double	WT/DEL	WT/SNP1	Wuhan, Hubei
131	WHAIPI000910-80	Ying Chunfen	SRR5046615	SAMN06008523	Pink Double	WT/DEL	WT/WT	Wuhan, Hubei
132	wHAIPI000963-36	Jiang Nan	SRR5052856	SAMN06008524	Pink Double	WT/DEL	WT/WT	Wuhan, Hubei
133	WHAIPI000918-14	Zao Ningxin	SRR5046616	SAMN06008525	Pink Double	DEL/DEL	WT/WT	Wuhan, Hubei
134	wHAIPI000964-37	Chongban Fenkou	SRR5052857	SAMN06008526	Pink Double	WT/DEL	WT/WT	Wuhan, Hubei
136	WHAIPI000920-15	Feiyan Gongfen	SRR5046618	SAMN06008528	Pink Double	WT/DEL	WT/WT	Wuhan, Hubei
137	wHAIPI000996-39	Shuhua Gongfen	SRR5052860	SAMN06008529	Pink Double	DEL/DEL	WT/WT	Nanjing, Jiangsu
138	wHAIPI001002-40	Xiaohong	SRR5052861	SAMN06008530	Pink Double	WT/DEL	WT/WT	Wuhan, Hubei
140	wHAIPI000983-42	Quanzhou Xiaofen	SRR5052858	SAMN06008532	Pink Double	WT/DEL	WT/WT	Quanzhou， Fujian
141	wHAIPI001014-43	Danfen	SRR5052863	SAMN06008533	Pink Double	WT/DEL	WT/WT	Nanjing, Jiangsu
142	WHAIPI000936-16	Jinjin	SRR5046619	SAMN06008534	Pink Double	WT/DEL	WT/WT	Wuhan, Hubei
144	WHAIPI000943-17	Lvzhi Gongfen	SRR5046620	SAMN06008535	Pink Double	DEL/DEL	WT/WT	Wuhan, Hubei
145	wHAIPI002082-142	Honhyan Gongfen	SRR5052935	SAMN06008536	Pink Double	DEL/DEL	WT/WT	Wuhan, Hubei
146	wHAIPI001013-44	Chuanxi Xiaofen	SRR5052862	SAMN06008537	Pink Double	DEL/DEL	WT/WT	Chengdu, Sichuan
147	WHAIPI000937-18	Caishan Gongfen	SRR5046621	SAMN06008538	Pink Double	WT/DEL	WT/WT	Huangmei, Hubei
148	wHAIPI000992-46	Fuban Xiaogongfen	SRR5052859	SAMN06008539	Pink Double	WT/DEL	WT/WT	Wuhan, Hubei
149	wHAIPI001015-47	Fenyun Gongfen	SRR5052871	SAMN06008540	Pink Double	DEL/DEL	WT/WT	Wuhan, Hubei
150	wHAIPI001012-48	Da Gongfen	SRR5052870	SAMN06008541	Pink Double	WT/DEL	WT/SNP1	Chengdu, Sichuan
151	WHAIPI000929-19	Yunv	SRR5046622	SAMN06008542	Pink Double	WT/DEL	WT/WT	Japan
152	wHAIPI001018-45	Dayu	SRR5052864	SAMN06008543	Pink Double	WT/DEL	WT/WT	Chongqing
153	WHAIPI000945-20	Moshan Gongfen	SRR5046623	SAMN06008544	Pink Double	WT/DEL	WT/WT	Wuhan, Hubei
191	wHAIPI001564-109	Moshan Zaohong	SRR5052926	SAMN06008578	Pink Double	WT/DEL	WT/WT	Wuhan, Hubei
200	wHAIPI001019-71	Huqiu Wanfen	SRR5052889	SAMN06008586	Pink Double	WT/WT	WT/SNP2	Suzhou, Jiangsu
201	wHAIPI001565-110	Nan Jinghong	SRR5052927	SAMN06008587	Pink Double	WT/DEL	WT/WT	Nanjing, Jiangsu
206	wHAIPI001566-111	Shuihong Changsi	SRR5052928	SAMN06008591	Pink Double	WT/DEL	WT/WT	Nanjing, Jiangsu
218	wHAIPI001001-79	Micong Wanfen	SRR5052894	SAMN06008601	Pink Double	WT/DEL	WT/WT	Nanjing, Jiangsu
219	wHAIPI001006-80	Nanjing Zaohong	SRR5052895	SAMN06008602	Pink Double	WT/DEL	WT/WT	Nanjing, Jiangsu
220	wHAIPI001568-113	Nizheng Gongfen	SRR5052930	SAMN06008603	Pink Double	WT/DEL	WT/SNP2	Nanjing, Jiangsu
221	WHAIPI000972-56	Taige Zhaoshui	SRR5046647	SAMN06008604	Pink Double	DEL/DEL	WT/WT	Wuhan, Hubei
222	wHAIPI000990-67	Beitang Gongfen	SRR5052884	SAMN06008605	Pink Double	WT/DEL	WT/WT	Wuhan, Hubei
226	wHAIPI001569-133	Taogan Xiaogongfen	SRR5052931	SAMN06008607	Pink Double	WT/DEL	WT/SNP2	Qingdao, Shandong
228	wHAIPI000999-83	Duoban Yulu	SRR5052893	SAMN06008609	Pink Double	WT/DEL	WT/WT	Nanjing, Jiangsu
231	wHAIPI001009-85	Sufen	SRR5052901	SAMN06008612	Pink Double	WT/WT	WT/SNP2	Nanjing, Jiangsu
72	wHAIPI000903-110	Honhfen Taige	SRR5052974	SAMN06008467	Pink Double	DEL/DEL	WT/WT	Chongqing
111	WHAIPI000960-40	Baige Gongfen	SRR5046605	SAMN06008504	Pink Double	DEL/DEL	WT/WT	Chengdu, Sichuan
224	WHAIPI000973-57	Dage Gongfen	SRR5046648	SAMN06008606	Pink Double	DEL/DEL	WT/WT	Wuhan, Hubei
155	WHAIPI000947-22	Moshan Dahong	SRR5046625	SAMN06008546	Pink Double	DEL/DEL	WT/WT	Wuhan, Hubei
120	WHAIPI000905-75	Xiao Gongfen	SRR5046608	SAMN06008513	Pink Double	WT/DEL	WT/WT	Wuhan, Hubei
135	WHAIPI001063-19	Fenghong	SRR5046617	SAMN06008527	Pink Double	WT/DEL	WT/WT	Nanjing, Jiangsu
253	WHAIPI001052-129	Jinru Nanbo	SRR5046659	SAMN06008630	Pink Double	WT/WT	WT/SNP2	Wuxi, Jiangsu
263	WHAIPI001059-15	Suhong	SRR5046666	SAMN06008638	Pink Double	WT/DEL	WT/WT	Suzhou, Jiangsu
283	WHAIPI001073-32	Qingming Wanfen	SRR5046673	SAMN06008651	Pink Double	WT/WT	WT/SNP2	Wuchang, Hubei
291	WHAIPI001075-34	Woyuan	SRR5046675	SAMN06008658	Pink Double	WT/WT	WT/SNP2	Japan
294	WHAIPI001077-37	Banru Bafang	SRR5046677	SAMN06008660	Pink Double	WT/WT	WT/SNP2	Japan
310	wHAIPI002088-17	Jing Zhemei	SRR5052923	SAMN06008672	Pink Double	WT/DEL	WT/WT	Wuxi, Jiangsu
313	WHAIPI000922-96	Qingxin	SRR5046687	SAMN06008675	Pink Double	WT/DEL	WT/WT	Kunming, Yunnan
314	WHAIPI000911-97	Fenzhu	SRR5046688	SAMN06008676	Pink Double	DEL/DEL	WT/WT	Kunming, Yunnan
318	WHAIPI000939-98	Eryuan Erdu	SRR5046689	SAMN06008678	Pink Double	WT/DEL	WT/WT	Dali, Yunnan
321	WHAIPI000865-15	Wanyun	SRR5046692	SAMN06008681	Pink Double	DEL/DEL	WT/WT	Kunming, Yunnan
328	WHAIPI000870-20	Honghuai Baozi	SRR5046697	SAMN06008686	Pink Double	DEL/DEL	WT/WT	Kunming
326	WHAIPI000869-19	Zhiyunsi Gumei	SRR5046696	SAMN06008685	Pink Double	WT/DEL	WT/WT	Lijiang, Yunnan
154	WHAIPI000946-21	Long Tanfen	SRR5046624	SAMN06008545	Pink Double	WT/DEL	WT/WT	Kunming, Yunnan
324	WHAIPI000867-17	Qianyun Gongfen	SRR5046694	SAMN06008683	Pink Double	WT/DEL	WT/WT	Kunming, Yunnan
353	WHAIPI000924-84	Duan Ruifen	SRR5046719	SAMN06008708	Pink Double	WT/DEL	WT/WT	Kunming, Yunnan
58	WHAIPI001000-102	Caixi Gongfen	SRR5046594	SAMN06008453	Pink Double	WT/DEL	WT/WT	Wuhan, Hubei
139	wHAIPI001025-41	Longquan Gongfen	SRR5052865	SAMN06008531	Pink Double	WT/DEL	WT/WT	Yunnan
355	WHAIPI000930-85	Kunming Gongfen	SRR5046720	SAMN06008709	Pink Double	WT/DEL	WT/WT	Kunming, Yunnan
356	WHAIPI000933-86	Yifeng Gongfen	SRR5046721	SAMN06008710	Pink Double	WT/DEL	WT/WT	Kunming, Yunnan
363	WHAIPI000909-93	Zui Xinmei	SRR5046726	SAMN06008715	Pink Double	WT/DEL	WT/WT	Lijiang, Yunnan
373	WHAIPI000915-95	Xiaoxi Baimei	SRR5046728	SAMN06008717	Pink Double	WT/DEL	WT/WT	Lijiang, Yunnan
377	WHAIPI000992-93	Fen Taige	SRR5046730	SAMN06008719	Pink Double	DEL/DEL	WT/WT	Wuhan, Hubei	DF [3]
379	WHAIPI000994-95	Lijiang Zhaoshuohongmei	SRR5046732	SAMN06008721	Pink Double	WT/WT	WT/WT	Yunnan
362	WHAIPI000935-90	Lijing Suibai	SRR5046725	SAMN06008714	Pink Double	WT/DEL	WT/WT	Lijiang, Yunnan
256	WHAIPI001054-140	Xunzhi Dahe	SRR5046661	SAMN06008632	Pink Double	WT/WT	WT/SNP2	Japan
113	wHAIPI000954-26	Danzhuang Gongfen	SRR5052843	SAMN06008506	Pink Double	WT/DEL	WT/WT	Nanjing, Jiangsu
59	WHAIPI001001-104	Biane Gongfen	SRR5046595	SAMN06008454	Pink Double	WT/DEL	WT/SNP1	Wuhan, Hubei
126	wHAIPI000961-34	Fufen	SRR5052854	SAMN06008518	Pink Double	WT/WT	WT/SNP1	Chengdu, Sichuan
31	WHAIPI000997-98	Long Youmei	SRR5046590	SAMN06008427	Tortuosa	WT/DEL	WT/WT	Nanjing, Jiangsu	DF [3]
180	wHAIPI001004-61	Fuban Tiaozhi	SRR5052878	SAMN06008571	Versicolor	WT/DEL	WT/WT	Nanjing, Jiangsu
156	wHAIPI001020-50	Dan Hanhong	SRR5052872	SAMN06008547	Single Flowered	WT/WT	WT/WT	Wuhan, Hubei
157	wHAIPI001000-51	Fu shoumei	SRR5052869	SAMN06008548	Single Flowered	WT/WT	WT/WT	Wuxi, Jiangsu
158	wHAIPI000984-52	Xiaohong Changxu	SRR5052867	SAMN06008549	Single Flowered	WT/WT	WT/WT	Wuhan, Hubei
160	WHAIPI000948-23	Hanhong	SRR5046626	SAMN06008551	Single Flowered	WT/WT	WT/WT	Nanjing, Jiangsu
161	WHAIPI000949-24	Moshan Xiaomei	SRR5046627	SAMN06008552	Single Flowered	WT/WT	WT/WT	Wuhan, Hubei
162	WHAIPI000950-25	Fenyun Jiangmei	SRR5046628	SAMN06008553	Single Flowered	WT/WT	WT/WT	Nanjing, Jiangsu
181	WHAIPI000958-37	Liu Banhong	SRR5046636	SAMN06008572	Single Flowered	WT/WT	WT/WT	Wuhan, Hubei
182	WHAIPI000959-39	Mihua Jiangmei	SRR5046637	SAMN06008573	Single Flowered	WT/DEL	WT/WT	Wuhan, Hubei
187	WHAIPI001064-20	Xuemei	SRR5046638	SAMN06008575	Single Flowered	WT/WT	WT/WT	Wuhan, Hubei
232	wHAIPI001003-86	Liubao	SRR5052900	SAMN06008613	Single Flowered	WT/WT	WT/WT	Japan
233	wHAIPI002084-13	Xueyuehua	SRR5052937	SAMN06008614	Single Flowered	WT/WT	WT/WT	Japan
234	wHAIPI002085-14	Qi Xingmei	SRR5052938	SAMN06008615	Single Flowered	WT/WT	WT/WT	Japan
235	WHAIPI001006-109	Hong Dongzhi	SRR5046650	SAMN06008616	Single Flowered	WT/WT	WT/WT	Japan
236	WHAIPI001007-111	Yanglao	SRR5046651	SAMN06008617	Single Flowered	WT/WT	WT/WT	Japan
237	WHAIPI000979-66	Fang Liuge	SRR5046652	SAMN06008618	Single Flowered	WT/WT	WT/WT	Japan
239	WHAIPI000980-74	Gu Jinji	SRR5046653	SAMN06008619	Single Flowered	WT/WT	WT/WT	Japan
240	WHAIPI000981-75	Tao Hanhong	SRR5046654	SAMN06008620	Single Flowered	WT/WT	WT/WT	Wuhan, Hubei
241	wHAIPI002086-15	Li Xuanmei	SRR5052939	SAMN06008621	Single Flowered	WT/WT	WT/WT	Japan
242	WHAIPI001081-42	Huang Jinmei	SRR5046655	SAMN06008622	Single Flowered	WT/WT	WT/WT	Japan
243	wHAIPI001024-87	Dayun Changrui	SRR5052905	SAMN06008623	Single Flowered	WT/WT	WT/WT	Wuhan, Hubei
244	wHAIPI001570-140	Danzao Hanhong	SRR5052940	SAMN06008624	Single Flowered	WT/WT	WT/WT	Wuhan, Hubei
245	WHAIPI001082-43	Zaohua	SRR5046656	SAMN06008625	Single Flowered	WT/WT	WT/WT	Nanjing, Jiangsu
246	wHAIPI000993-88	Kaidi	SRR5052899	SAMN06008626	Single Flowered	WT/WT	WT/WT	Nanjing, Jiangsu
250	WHAIPI001008-113	Yuanxia Xiaomei	SRR5046657	SAMN06008628	Single Flowered	WT/WT	WT/WT	Wuxi, Jiangsu
251	WHAIPI001009-52	Jinru Dongjin	SRR5046658	SAMN06008629	Single Flowered	DEL/DEL	WT/WT	Wuxi, Jiangsu
257	WHAIPI001055-142	Ziman Chihou	SRR5046662	SAMN06008633	Single Flowered	WT/WT	WT/WT	Japan
259	WHAIPI001056-169	Shuwu Zhidie	SRR5046663	SAMN06008634	Single Flowered	WT/WT	WT/WT	Japan
261	wHAIPI001017-89	Hongque	SRR5052904	SAMN06008636	Single Flowered	WT/WT	WT/WT	Japan
272	wHAIPI001028-95	Zaohua Jiangmie	SRR5052908	SAMN06008644	Single Flowered	WT/WT	WT/WT	Wuhan, Hubei
306	WHAIPI000989-88	Xuhe	SRR5046685	SAMN06008670	Single Flowered	WT/WT	WT/WT	Japan
L2	WHAIPI001396-66	Liuban	SRR5046756	SAMN06008746	Single Flowered	WT/WT	WT/WT	Wuhan, Hubei
339	WHAIPI000881-34	Deyi Huamei2	SRR5046708	SAMN06008697	Single Flowered	WT/WT	WT/WT	Lijiang, Yunnan
341	WHAIPI000882-35	Qihe No24	SRR5046709	SAMN06008698	Single Flowered	WT/WT	WT/WT	Lijiang, Yunnan
342	WHAIPI000883-37	Qihe No8	SRR5046710	SAMN06008699	Single Flowered	WT/WT	WT/WT	Lijiang, Yunnan
349	WHAIPI000890-45	Lashi Guomei	SRR5046717	SAMN06008706	Single Flowered	WT/WT	WT/WT	Lijiang, Yunnan
352	WHAIPI000942-81	Meifen	SRR5046718	SAMN06008707	Single Flowered	WT/DEL	WT/WT	Kunming, Yunnan
378	WHAIPI000993-94	Sayun Jiangmei	SRR5046731	SAMN06008720	Single Flowered	WT/WT	WT/WT	Kunming, Yunnan
330	WHAIPI000872-22	Fuguosi Yemei	SRR5046699	SAMN06008688	Single Flowered	WT/WT	WT/WT	Lijiang, Yunnan
358	WHAIPI000931-87	Xiaoxi Meifen	SRR5046722	SAMN06008711	Single Flowered	WT/WT	WT/WT	Kunming, Yunnan
336	WHAIPI000878-31	Songhe Yanmei	SRR5046705	SAMN06008694	Single Flowered	WT/WT	WT/WT	Songhe, Yunnan
337	WHAIPI000879-32	Songhe Kumei	SRR5046706	SAMN06008695	Single Flowered	WT/WT	WT/WT	Songhe, Yunnan
332	WHAIPI000874-24	Nandaping Gumei2	SRR5046701	SAMN06008690	Single Flowered	WT/WT	WT/WT	Eryuan, Yunnan
333	WHAIPI000875-25	Nandaping Gumei1	SRR5046702	SAMN06008691	Single Flowered	WT/WT	WT/WT	Eryuan, Yunnan
334	WHAIPI000876-26	Biaolengsi Gumei	SRR5046703	SAMN06008692	Single Flowered	WT/WT	WT/WT	Eryuan, Yunnan
335	WHAIPI000877-27	Songhe Gumei	SRR5046704	SAMN06008693	Single Flowered	WT/WT	WT/WT	Songhe, Yunnan
345	WHAIPI000886-41	Yulong Feixue	SRR5046713	SAMN06008702	Single Flowered	WT/WT	WT/WT	Lijiang, Yunnan
392	WHAIPI001084-45	Shantao Baomei	SRR5046734	SAMN06008723	Single Flowered	WT/WT	WT/WT	Beijing
401	WHAIPI000891-46	Shaoan Guomei1	SRR5046738	SAMN06008728	Single Flowered (edible)	WT/WT	WT/WT	Fujian
402	WHAIPI000995-96	Shaoan Guomei2	SRR5046739	SAMN06008729	Single Flowered (edible)	WT/WT	WT/WT	Fujian
406	WHAIPI000892-47	Yongtai Guomei	SRR5046740	SAMN06008730	Single Flowered (edible)	WT/WT	WT/WT	Fujian
411	WHAIPI000893-50	Meizhou Guomei	SRR5046741	SAMN06008731	Single Flowered (edible)	WT/WT	WT/WT	Guangdong
413	WHAIPI000996-97	Mianning Guomei	SRR5046747	SAMN06008737	Single Flowered (edible)	WT/WT	WT/WT	Guangdong
414	WHAIPI000941-101	Huangshan Yemei1	SRR5046748	SAMN06008738	Single Flowered (edible)	WT/WT	WT/WT	Guangdong
415	WHAIPI000912-102	Huangshan Yemei2	SRR5046749	SAMN06008739	Single Flowered (edible)	WT/WT	WT/WT	Guangdong
418	WHAIPI000925-104	Jingdezheng Yemei	SRR5046750	SAMN06008740	Single Flowered (edible)	WT/WT	WT/WT	Guangdong
430	WHAIPI000901-51	Meizhou Guomei1	SRR5046751	SAMN06008741	Single Flowered (edible)	WT/WT	WT/WT	Guangdong

## Sheet: Suppl Table 2
Supplementary Table 2. Genotyping of the PmTOE allele and pmPET alleles in commercial mei cultivars
Sample number	Denomination	Phenotype	Origin	TOE	PET
1	Aliphandii	DF	Crespi Bonsai	WT/DEL	WT/WT
2	Aliphandii	DF	Vivai Nord	WT/DEL	WT/WT
3	Aliphandii	DF	Vivai Nord	WT/DEL	WT/WT
4	Rosea Plena	DF	Nippon Tree	WT/DEL	WT/WT
5	Beni-chidori	SF	Nippon Tree	WT/WT	WT/WT
6	Beni-chidori	SF	Nippon Tree	WT/WT	WT/WT
7	Pendula	DF	Vivai Nord	WT/DEL	WT/WT
8	Pendula	DF	Nippon Tree	WT/DEL	WT/WT
9	Bianco doppio	DF	Cremona	WT/DEL	WT/WT
10	Bianco singolo	SF	Cremona	WT/WT	WT/WT
11	Alboplena	DF	Nippon Tree	WT/DEL	WT/WT
12	Alboplena	DF	Nippon Tree	WT/DEL	WT/WT
13	Dwarf single	SF	Nippon Tree	WT/WT	WT/WT
14	Dwarf single	SF	Nippon Tree	WT/WT	WT/WT
15	Bicolor	DF	Vivai Nord	WT/DEL	WT/WT
16	Bicolor	DF	Vivai Nord	WT/DEL	WT/WT
17	Bonsai single RM	SF	Roma	WT/WT	WT/WT
18	Bonsai double RM	DF	Roma	WT/DEL	WT/WT
19	Bonsai MI-1 single	SF	Crespi Bonsai	WT/WT	WT/WT
20	Bonsai MI-2 single	SF	Crespi Bonsai	WT/WT	WT/WT
